# Supplementary material for: The Protective Effects of Lactoferrin on Aflatoxin M1-Induced Compromised Intestinal Integrity
Source: Int J Mol Sci. 2021 Dec 28;23(1):289. doi: 10.3390/ijms23010289 (PMC8745159; doi:10.3390/ijms23010289)
Supplement: Supplementary file 1 [file ijms-23-00289-s001.zip]

Archive with 1 entries (1 files):
- ijms-1483538-supplementary.pdf
